# Supplementary material for: Longitudinal Seasonal Development of Anthropometric and Physical Performance Characteristics in Youth Trained Soccer Players
Source: Sports (Basel). 2026 Jul 20;14(7):308. doi: 10.3390/sports14070308 (PMC13417309; doi:10.3390/sports14070308)
Supplement: Supplementary file 1 [file sports-14-00308-s001.zip]

Archive with 1 entries (1 files):
- sports-4404743-supplementary.pdf
